# Supplementary material for: An anti-inflammatory and low fermentable oligo, di, and monosaccharides and polyols diet improved patient reported outcomes in fibromyalgia: A randomized controlled trial
Source: Front Nutr. 2022 Aug 15;9:856216. doi: 10.3389/fnut.2022.856216 (PMC9450131; doi:10.3389/fnut.2022.856216)
Supplement: Supplementary file 1 [file Data_Sheet_1.zip]

Archive with 4 entries (4 files):
- Supplementary Material/Supplementary File 1.docx
- Supplementary Material/Supplementary File 2.docx
- Supplementary Material/Supplementary File 3.docx
- Supplementary Material/Supplementary File 4.doc
